# Supplementary material for: A Novel Near-Infrared Tricyanofuran-Based Fluorophore Probe for Polarity Detection and LD Imaging
Source: Molecules. 2024 Oct 26;29(21):5069. doi: 10.3390/molecules29215069 (PMC11547870; doi:10.3390/molecules29215069)
Supplement: Supplementary file 1 [file molecules-29-05069-s001.zip]

Archive with 1 entries (1 files):
- molecules-3200837-supplementary.pdf
